# Supplementary material for: Endarachne binghamiae Ameliorates Hepatic Steatosis, Obesity, and Blood Glucose via Modulation of Metabolic Pathways and Oxidative Stress
Source: Int J Mol Sci. 2025 May 26;26(11):5103. doi: 10.3390/ijms26115103 (PMC12154224; doi:10.3390/ijms26115103)
Supplement: Supplementary file 1 [file ijms-26-05103-s001.zip]

Archive with 2 entries (2 files):
- Suplemental data-revised.pptx
- Suplemental data-revised.xlsx
