# Supplementary material for: Endarachne binghamiae Ameliorates Hepatic Steatosis, Obesity, and Blood Glucose via Modulation of Metabolic Pathways and Oxidative Stress
Source: Int J Mol Sci. 2025 May 26;26(11):5103. doi: 10.3390/ijms26115103 (PMC12154224; doi:10.3390/ijms26115103)
Supplement: Supplementary file 1 [file ijms-26-05103-s001.zip › Suplemental data-revised.xlsx]

## Sheet: Table S1 (Total Compounds List)
	Identified compounds	Monoisotopic Mass (Da)	Formula	Observed mass (Da)	Observed m/z	Mass error (mDa)	Mass error (ppm)	Observed RT (min)	Detector counts	Adducts	In-silico Score	MS/MS Fragmentation Matching	SMILES / InChI	MSI	Annotation / Compound Description
ES+	Pyropheophorbide A	534.263	C33H34N4O3	534.263	535.27	-0.4	-0.8	22.44	556053	+H, +Na	0.875	223.12 355.19 435.25 447.22	CCC1=C(C2=NC1=CC3=C(C4=C(CC(=C5C(C(C(=CC6=NC(=C2)C(=C6C)C=C)N5)C)CCC(=O)O)C4=N3)O)C)C InChI=1S/C33H34N4O3/c1-7-19-15(3)23-12-25-17(5)21(9-10-30(39)40)32(36-25)22-11-29(38)31-18(6)26(37-33(22)31)14-28-20(8-2)16(4)24(35-28)13-27(19)34-23/h7,12-14,17,21,36,38H,1,8-11H2,2-6H3,(H,39,40)	high-confidence Level 2 Tentative Level 1	In addition to the two major candidates—Pyropheophorbide A and Digiprolactone (Loliolide)—which were highlighted in the main discussion due to their potential redox-active and anti-obesity effects, several other minor compounds were detected in the ES+ mode. Among them, adenosine, a well-known purine nucleoside, is commonly involved in cellular signaling and energy metabolism, and its presence ma…
	Digiprolactone (Loliolide)	196.11	C11H16O3	196.11	197.117	0.1	0.5	6.43	102239	+H, +Na	0.906	105.12 133.1 179.11	C[C@@]12C[C@H](CC(C1=CC(=O)O2)(C)C)O InChI=1S/C11H16O3/c1-10(2)5-7(12)6-11(3)8(10)4-9(13)14-11/h4,7,12H,5-6H2,1-3H3/t7-,11+/m0/s1	high-confidence Level 2
		196.11	C11H16O3	196.11	197.117	0.1	0.7	5.96	39705	+H, +Na
	Adenosine	267.097	C10H13N5O4	267.097	268.104	0.1	0.2	1.36	86691	+H, +Na	0.98	136.06	Nc1ncnc2n(cnc12)C3OC(CO)C(O)C3O InChI=1S/C10H13N5O4/c11-8-5-9(13-2-12-8)15(3-14-5)10-7(18)6(17)4(1-16)19-10/h2-4,6-7,10,16-18H,1H2,(H2,11,12,13)	Level 2
	Allitol	182.079	C6H14O6	182.079	205.068	-0.1	-0.6	0.57	35257	+Na	0.736	111.05 182.09	C([C@H]([C@H]([C@H]([C@H](CO)O)O)O)O)O InChI=1S/C6H14O6/c7-1-3(9)5(11)6(12)4(10)2-8/h3-12H,1-2H2/t3-,4+,5-,6+	Level 2
	6α-Acetoxy-5-epilimonin	542.252	C30H38O9	542.254	565.243	2.6	4.6	22.8	26387	+Na	0.85	256.2 268.2 503.2	C123C(C(C(=O)C4(C5(C(C(=O)C5C)c5cocc5)(CCC14)C)C)OC(=O)C)C(OC2CC(=O)OC3)(C)C	low confidence Level 2
	3-Tert-butyl-4-methoxyphenol	180.115	C11H16O2	180.115	181.122	0.1	0.3	10.43	25850	+H, +Na	0.78	108 137.2 166.8	CC(C)(C)C1=C(C=CC(=C1)OC)O InChI=1S/C11H16O2/c1-11(2,3)9-7-8(13-4)5-6-10(9)12/h5-7,12H,1-4H3	low confidence Level 2
	Identified compounds	Monoisotopic Mass (Da)	Formula	Observed mass (Da)	Observed m/z	Mass error (mDa)	Mass error (ppm)	Observed RT (min)	Detector counts	Adducts	In-silico Score	MS/MS Fragmentation Matching	SMILES / InChI	MSI	Annotation / Compound Description
ES-	Acanthoside K3	766.487	C42H70O12	766.49	765.482	3.1	4	27.89	20566572	-H	0.89	225 317 537.3	CC(C/C=C/C(C)(C)O)C1CCC2(C)C3CCC4C(C)(C)C(OC5OC(CO)C(OC6OC(CO)C(O)C(O)C6O)C(O)C5O)CCC45CC35CCC12C InChI=1S/C42H70O12/c1-22(9-8-14-37(2,3)50)23-12-15-40(7)27-11-10-26-38(4,5)28(13-16-41(26)21-42(27,41)18-17-39(23,40)6)53-35-33(49)31(47)34(25(20-44)52-35)54-36-32(48)30(46)29(45)24(19-43)51-36/h8,14,22-36,43-50H,9-13,15-21H2,1-7H3/b14-8+	Level 2	Several triterpenoids, gSeveral triterpenoids, glycosides, and ketones detected in the EB extract—such as Acanthoside K3, Saikosaponin E, and β-sitosteryl derivatives—are not commonly found in macroalgae, but may be biosynthesized under specific environmental conditions involving microbial interactions, oxidative stress, or intrinsic defense mechanisms. Other less common metabolites, including Ka…
	Saikosaponin E	764.471	C42H68O12	764.475	763.467	3.7	4.8	25.55	1220709	-H	0.86	125 303.2 561.2	C[C@@H]1[C@@H]([C@@H]([C@H]([C@@H](O1)O[C@H]2CC[C@]3([C@H](C2(C)C)CC[C@@]4([C@@H]3C=C[C@@]56[C@]4(C[C@@H]([C@@]7([C@H]5CC(CC7)(C)C)CO6)O)C)C)C)O)O[C@H]8[C@@H]([C@H]([C@@H]([C@H](O8)CO)O)O)O)O InChI=1S/C42H68O12/c1-21-28(45)33(54-34-31(48)30(47)29(46)22(19-43)52-34)32(49)35(51-21)53-27-11-12-38(6)23(37(27,4)5)9-13-39(7)24(38)10-14-42-25-17-36(2,3)15-16-41(25,20-50-42)26(44)18-40(39,42)8/h10,14,21-…	Level 2
	Kansuinin D	793.295	C41H47NO15	793.298	792.291	3.3	4.2	27.9	198365	-H	0.89	225 457.3 537.3	C[C@H]1C[C@]2([C@H]([C@H]1OC(=O)C)[C@H](C(=C)[C@@H]([C@H]([C@H](C([C@@H]3C(=O)[C@H]([C@]2(O3)O)C)(C)C)OC(=O)C4=CN=CC=C4)OC(=O)C5=CC=CC=C5)OC(=O)C)OC(=O)C)OC(=O)C InChI=1S/C41H47NO15/c1-20-18-40(56-26(7)46)29(31(20)51-23(4)43)32(52-24(5)44)21(2)33(53-25(6)45)34(54-37(48)27-14-11-10-12-15-27)36(55-38(49)28-16-13-17-42-19-28)39(8,9)35-30(47)22(3)41(40,50)57-35/h10-17,19-20,22,29,31-36,50H,2,18H2,1,3…	Level 2
	Vachanic acid methyl ester	266.188	C16H26O3	266.188	311.187	0.1	0.3	12.2	161942	+HCOO	0.82	155.1 247.2 267.2	C[C@]12CCC[C@@]([C@@H]1C[C@@H](CC2)C(=C)C(=O)OC)(C)O InChI=1S/C16H26O3/c1-11(14(17)19-4)12-6-9-15(2)7-5-8-16(3,18)13(15)10-12/h12-13,18H,1,5-10H2,2-4H3/t12-,13-,15-,16-/m1/s1	Level 2
	Daturametelin H	598.314	C34H46O9	598.311	597.304	-2.8	-4.7	17.44	163431	-H	0.86	153 281.2 481.2	CC1=C(C(=O)O[C@H](C1)[C@H](C)[C@H]2CC[C@H]3[C@@]2(CC[C@H]4[C@H]3C=CC5=CC=CC(=O)[C@]45C)C)CO[C@H]6[C@@H]([C@H]([C@@H]([C@H](O6)CO)O)O)O InChI=1S/C34H46O9/c1-17-14-25(42-31(40)21(17)16-41-32-30(39)29(38)28(37)26(15-35)43-32)18(2)22-10-11-23-20-9-8-19-6-5-7-27(36)34(19,4)24(20)12-13-33(22,23)3/h5-9,18,20,22-26,28-30,32,35,37-39H,10-16H2,1-4H3/t18-,20+,22-,23-,24+,25-,26-,28-,29+,30-,32-,33-,34+/m1/s1	low confidence Level 2
	2-Pentadecanone	226.23	C15H30O	226.23	271.228	-0.2	-0.7	19.23	103008	+HCOO, -H	0.65	221.2 225.2	CCCCCCCCCCCCCC(=O)C InChI=1S/C15H30O/c1-3-4-5-6-7-8-9-10-11-12-13-14-15(2)16/h3-14H2,1-2H3	low confidence Level 2
	Ephedradine C	536.3	C30H40N4O5	536.301	581.3	1.5	2.6	18.6	390223	+HCOO	0.84	183.01 325.18 409.24	COC1=C(C=C(C=C1)C2C3C4=C(O2)C=CC(=C4)C5CC(=O)NCCCN(C3=O)CCCCNCCCN5)OC InChI=1S/C30H40N4O5/c1-37-25-10-8-21(18-26(25)38-2)29-28-22-17-20(7-9-24(22)39-29)23-19-27(35)33-14-6-16-34(30(28)36)15-4-3-11-31-12-5-13-32-23/h7-10,17-18,23,28-29,31-32H,3-6,11-16,19H2,1-2H3,(H,33,35)	Level 2
	Helveticoside	534.653	C29H42O9	579.284	579.284	2.7	4.7	16.75	88100	+HCOO	0.77	225 279.23 319.23	C[C@@H]1[C@H]([C@H](C[C@@H](O1)O[C@H]2CC[C@@]3([C@H]4CC[C@@]5([C@H](CC[C@@]5([C@@H]4CC[C@@]3(C2)O)O)C6=CC(=O)OC6)C)C=O)O)O InChI=1S/C29H42O9/c1-16-25(33)22(31)12-24(37-16)38-18-3-8-27(15-30)20-4-7-26(2)19(17-11-23(32)36-14-17)6-10-29(26,35)21(20)5-9-28(27,34)13-18/h11,15-16,18-22,24-25,31,33-35H,3-10,12-14H2,1-2H3/t16-,18+,19-,20+,21-,22+,24+,25-,26-,27+,28+,29+/m1/s1	Level 2

## Sheet: Supplementary Figure S1 (ES+)
	Pyropheophorbide A
	Digiprolactone (Loliolide)
	Adenosine
	Allitol
	3-Tert-butyl-4-methoxyphenol
	6α-Acetoxy-5-epilimonin

## Sheet: Supplementary Figure S2 (ES-)
	Acanthoside K3
	Saikosaponin E
	Kansuinin D
	Vachanic acid methyl ester
	Daturametelin H
	2-Pentadecanone
	Helveticoside

## Sheet: Supplementary Figure S3. Silico
	Supplementary Figure S3. In silico structural validation of pyropheophorbide A and loliolide (digiprolactone) identified in EB-WE using GNPS and SIRIUS. (A) Summary table of identified or putatively annotated compounds in both ionization modes. Two main compounds—Pyropheophorbide A and Loliolide (Digiprolactone)—are highlighted in red due to their strong MS/MS match and literature validation in m…
